# Supplementary material for: Caring for Canines: A Survey of Dog Ownership and Parasite Control Practices in Ireland
Source: Vet Sci. 2023 Jan 24;10(2):90. doi: 10.3390/vetsci10020090 (PMC9960321; doi:10.3390/vetsci10020090)
Supplement: Supplementary file 1 [file vetsci-10-00090-s001.zip]

Archive with 1 entries (1 files):
- vetsci-2149526-supplementary.pdf
